# Supplementary material for: Effect of Rice Bran Protein on the Foaming Properties and Foaming Characteristics of Rice Bran Protein–Sodium Caseinate and Rice Bran Protein Nanoparticles–Sodium Caseinate
Source: Foods. 2024 Jul 24;13(15):2328. doi: 10.3390/foods13152328 (PMC11311429; doi:10.3390/foods13152328)
Supplement: Supplementary file 1 [file foods-13-02328-s001.zip]

Archive with 1 entries (1 files):
- foods-3077399-supplementary.pdf
